# Supplementary material for: Preparation of a Macromolecular Flame Retardant with a Phosphine Oxide Structure and Its Application in Polyamide 6
Source: Polymers (Basel). 2025 Feb 11;17(4):475. doi: 10.3390/polym17040475 (PMC11860063; doi:10.3390/polym17040475)
Supplement: Supplementary file 1 [file polymers-17-00475-s001.zip]

Archive with 1 entries (1 files):
- polymers-3380339-supplementary.pdf
